# Supplementary material for: Spatial structuring of a Legionella pneumophila population within the water system of a large occupational building
Source: Microb Genom. 2018 Oct 12;4(10):e000226. doi: 10.1099/mgen.0.000226 (PMC6249432; doi:10.1099/mgen.0.000226)
Supplement: Supplementary File 1 [file mgen-4-226-s001.xlsx]

## Sheet: Sheet1
Sample name	Sequencing id	Accession number	Water sample	Location	Treatment	Day	Month	Year	Serogroup	ST (in silico)	Number of contigs	Total assembly length (bp)	Assembly N50 length (bp)	% of mapped reads (using Corby reference)	Depth of coverage (using Corby reference)	% genome mapped by >=50-fold coverage (using Corby reference)
RR13000186	20201_7#51	ERR1608197	1	2A	Untreated	16	1	2013	2->14	68	22	3377010	486357	76.9	292.75	82
RR13000187	20201_7#52	ERR1608198	1	2A	Untreated	16	1	2013	2->14	68	23	3376938	486348	77.1	309.46	82
RR13000188	20201_7#53	ERR1608199	1	2A	Untreated	16	1	2013	1	27	20	3463597	479035	76.3	286.97	83.4
RR13000189	20201_7#54	ERR1608200	1	2A	Untreated	16	1	2013	1	27	27	3464676	358489	76.4	307.62	83.5
RR13000191	20201_7#56	ERR1608202	1	2A	Acid-treated	16	1	2013	1	27	27	3463977	479038	76.7	321.84	83.5
RR13000192	20201_7#57	ERR1608203	1	2A	Acid-treated	16	1	2013	2->14	68	21	3376911	486352	76.9	326.58	82.2
RR13000193	20201_7#58	ERR1608204	1	2A	Acid-treated	16	1	2013	2->14	68	24	3377794	305152	77.1	294.04	82
RR13000194	20201_7#59	ERR1608205	1	2A	Acid-treated	16	1	2013	1	27	27	3463839	479050	76.5	305.4	83.4
RR13000195	20201_7#60	ERR1608206	1	2A	Acid-treated	16	1	2013	2->14	68	24	3376543	486352	77.3	324.79	82.1
RR13000196	20201_7#61	ERR1608207	1	2A	Heat-treated	16	1	2013	2->14	68	20	3375444	531654	77	286.9	82
RR13000197	20201_7#62	ERR1608208	1	2A	Heat-treated	16	1	2013	1	27	24	3465425	479088	76	314.12	83.5
RR13000198	20201_7#63	ERR1608209	1	2A	Heat-treated	16	1	2013	1	27	26	3464872	479039	76.4	322.18	83.5
RR13000199	20201_7#64	ERR1608210	1	2A	Heat-treated	16	1	2013	2->14	68	23	3377502	531669	77.3	309.2	82
RR13000200	20201_7#65	ERR1608211	1	2A	Heat-treated	16	1	2013	2->14	68	17	3377088	532007	77.1	282.43	82
RR13000201	20201_7#66	ERR1608212	2	2A	Untreated	16	1	2013	2->14	68	26	3377323	486341	77.2	323.81	82.1
RR13000202	20201_7#67	ERR1608213	2	2A	Untreated	16	1	2013	2->14	68	23	3376663	486353	77	282.66	81.9
RR13000203	20201_7#68	ERR1608214	2	2A	Untreated	16	1	2013	1	27	25	3464827	479046	76.5	318.78	83.5
RR13000204	20201_7#69	ERR1608215	2	2A	Untreated	16	1	2013	1	27	25	3463644	479067	76.1	307.89	83.4
RR13000205	20201_7#70	ERR1608216	2	2A	Untreated	16	1	2013	2->14	68	168	3492989	486789	77.2	353.74	82.4
RR13000206	20201_7#71	ERR1608217	2	2A	Acid-treated	16	1	2013	2->14	68	23	3377426	486381	77.1	330.95	82.2
RR13000207	20201_7#72	ERR1608218	2	2A	Acid-treated	16	1	2013	2->14	68	24	3376150	486355	77.3	321.22	82.1
RR13000208	20201_7#73	ERR1608219	2	2A	Acid-treated	16	1	2013	2->14	68	22	3376523	486346	77.2	330.69	82.2
RR13000209	20201_7#74	ERR1608220	2	2A	Acid-treated	16	1	2013	2->14	68	27	3377468	486362	77	337.76	82.2
RR13000210	20201_7#75	ERR1608221	2	2A	Acid-treated	16	1	2013	1	27	23	3463056	479036	76.5	275.58	83.3
RR13000211	20201_7#76	ERR1608222	2	2A	Heat-treated	16	1	2013	1	27	27	3464789	479035	76.6	292.16	83.3
RR13000212	20201_7#77	ERR1608223	2	2A	Heat-treated	16	1	2013	2->14	68	26	3377002	486372	77.2	312.86	82.1
RR13000213	20201_7#78	ERR1608224	2	2A	Heat-treated	16	1	2013	2->14	68	24	3376980	486347	77.2	290.92	81.9
RR13000214	20201_7#79	ERR1608225	2	2A	Heat-treated	16	1	2013	1	27	27	3463373	479040	76.6	359.06	83.7
RR13000215	20201_7#80	ERR1608226	2	2A	Heat-treated	16	1	2013	2->14	68	24	3376594	486355	77.2	383.02	82.3
RR13000216	20201_7#81	ERR1608227	3	2B	Acid-treated	16	1	2013	2->14	68	25	3378738	486387	76.9	356.47	82.2
RR13000217	20201_7#82	ERR1608228	3	2B	Acid-treated	16	1	2013	2->14	68	25	3377043	486356	77.1	332.75	82.2
RR13000218	20201_7#83	ERR1608229	3	2B	Acid-treated	16	1	2013	2->14	68	25	3376246	486341	77.2	271.65	81.8
RR13000219	20201_7#84	ERR1608230	3	2B	Acid-treated	16	1	2013	2->14	68	24	3376815	486352	77.2	280.81	81.9
RR13000139	20129_6#70	ERR1603054	4	2C	Heat-treated	15	1	2013	2->14	68	27	3379634	274881	76.7	347.19	82.2
RR13000126	20129_6#83	ERR1603067	4	2C	Untreated	15	1	2013	2->14	68	23	3378590	368142	76.4	247.01	81.7
RR13000127	20129_6#84	ERR1603068	4	2C	Untreated	15	1	2013	2->14	68	21	3378384	363467	76.5	285.49	81.9
RR13000128	20129_6#85	ERR1603069	4	2C	Untreated	15	1	2013	2->14	68	25	3380222	276108	76.6	300.75	81.9
RR13000129	20129_6#86	ERR1603070	4	2C	Untreated	15	1	2013	2->14	68	20	3380294	294305	76.5	289.05	81.9
RR13000130	20129_6#87	ERR1603071	4	2C	Untreated	15	1	2013	2->14	68	18	3377878	363475	76.2	284.03	81.8
RR13000131	20129_6#88	ERR1603072	4	2C	Acid-treated	15	1	2013	2->14	68	26	3378698	363479	76.7	329.92	82
RR13000132	20129_6#89	ERR1603073	4	2C	Acid-treated	15	1	2013	2->14	68	22	3379382	295229	76.4	269.52	81.9
RR13000133	20129_6#90	ERR1603074	4	2C	Acid-treated	15	1	2013	2->14	68	22	3380700	488075	76.5	264.67	81.7
RR13000134	20201_7#1	ERR1608147	4	2C	Acid-treated	15	1	2013	2->14	68	28	3382338	274868	77	327.72	82.1
RR13000135	20201_7#2	ERR1608148	4	2C	Acid-treated	15	1	2013	2->14	68	25	3379335	274864	77.1	310.83	82
RR13000136	20201_7#3	ERR1608149	4	2C	Heat-treated	15	1	2013	2->14	68	27	3382026	276214	76.9	289.99	81.9
RR13000138	20201_7#4	ERR1608150	4	2C	Heat-treated	15	1	2013	2->14	68	26	3377881	363478	77.1	326.49	82
RR13000140	20201_7#5	ERR1608151	4	2C	Heat-treated	15	1	2013	2->14	68	26	3378900	274871	76.9	323.46	82.1
RR13000141	20201_7#6	ERR1608152	5	2C	Heat-treated	15	1	2013	2->14	68	27	3379764	363528	77	311.61	82
RR13000142	20201_7#7	ERR1608153	5	2C	Heat-treated	15	1	2013	2->14	68	26	3378385	363476	76.6	285.8	81.9
RR13000143	20201_7#8	ERR1608154	5	2C	Heat-treated	15	1	2013	2->14	68	27	3378961	363533	77.3	295.82	81.9
RR13000144	20201_7#9	ERR1608155	5	2C	Heat-treated	15	1	2013	2->14	68	29	3378885	363467	77	289.94	81.9
RR13000146	20201_7#11	ERR1608157	6	2C	Untreated	15	1	2013	2->14	68	23	3379680	639266	76.7	287	81.9
RR13000147	20201_7#12	ERR1608158	6	2C	Untreated	15	1	2013	2->14	68	25	3378841	363469	77	301.57	82
RR13000148	20201_7#13	ERR1608159	6	2C	Untreated	15	1	2013	2->14	68	25	3380526	363532	77	314.14	82.1
RR13000149	20201_7#14	ERR1608160	6	2C	Untreated	15	1	2013	2->14	68	19	3378602	641121	76.8	313.18	82
RR13000150	20201_7#15	ERR1608161	6	2C	Untreated	15	1	2013	2->14	68	28	3379387	274869	77	334.26	82.1
RR13000151	20201_7#16	ERR1608162	6	2C	Acid-treated	15	1	2013	2->14	68	22	3379857	363475	77	328.7	82.2
RR13000152	20201_7#17	ERR1608163	6	2C	Acid-treated	15	1	2013	2->14	68	27	3379271	363511	77.1	342.94	82.2
RR13000153	20201_7#18	ERR1608164	6	2C	Acid-treated	15	1	2013	2->14	68	23	3378534	363464	77	300.29	82
RR13000154	20201_7#19	ERR1608165	6	2C	Acid-treated	15	1	2013	2->14	68	26	3379427	363472	77	321.18	82.1
RR13000155	20201_7#20	ERR1608166	6	2C	Acid-treated	15	1	2013	2->14	68	22	3379406	363461	76.8	299.66	82.1
RR13000156	20201_7#21	ERR1608167	6	2C	Heat-treated	15	1	2013	2->14	68	24	3380989	639274	76.8	355.41	82.2
RR13000157	20201_7#22	ERR1608168	6	2C	Heat-treated	15	1	2013	2->14	68	29	3378317	363474	76.6	338.72	82.2
RR13000158	20201_7#23	ERR1608169	6	2C	Heat-treated	15	1	2013	2->14	68	26	3379044	363479	76.7	304.64	81.9
RR13000159	20201_7#24	ERR1608170	6	2C	Heat-treated	15	1	2013	2->14	68	26	3381097	363477	76.9	313.54	82.1
RR13000160	20201_7#25	ERR1608171	6	2C	Heat-treated	15	1	2013	2->14	68	27	3378938	363478	77.1	335.23	82.1
RR13000123	20129_6#80	ERR1603064	7	2C	Acid-treated	15	1	2013	2->14	68	27	3379661	363519	76.6	366.38	82.3
RR13000124	20129_6#81	ERR1603065	7	2C	Heat-treated	15	1	2013	2->14	68	19	3378918	363477	76.2	321.04	82.1
RR13000125	20129_6#82	ERR1603066	8	2C	Heat-treated	15	1	2013	2->14	68	22	3378707	363480	76.5	358.71	82.3
RR13000161	20201_7#26	ERR1608172	9	2D	Untreated	15	1	2013	2->14	68	25	3378872	363471	77	313.23	82
RR13000162	20201_7#27	ERR1608173	9	2D	Untreated	15	1	2013	2->14	68	25	3378190	276106	77	294.57	81.9
RR13000163	20201_7#28	ERR1608174	9	2D	Untreated	15	1	2013	2->14	68	25	3378897	363481	76.9	322.51	82.1
RR13000164	20201_7#29	ERR1608175	9	2D	Untreated	15	1	2013	2->14	68	26	3379416	363485	76.9	337.13	82.3
RR13000165	20201_7#30	ERR1608176	9	2D	Untreated	15	1	2013	2->14	68	25	3379373	363509	76.9	309.77	82.1
RR13000166	20201_7#31	ERR1608177	9	2D	Heat-treated	15	1	2013	2->14	68	23	3378188	363474	77	299.06	82
RR13000167	20201_7#32	ERR1608178	9	2D	Heat-treated	15	1	2013	2->14	68	25	3381064	363516	77.2	307.76	82
RR13000168	20201_7#33	ERR1608179	9	2D	Heat-treated	15	1	2013	2->14	68	27	3379336	363480	77	328.88	82.1
RR13000169	20201_7#34	ERR1608180	9	2D	Heat-treated	15	1	2013	2->14	68	26	3378149	363510	76.9	304.48	82
RR13000170	20201_7#35	ERR1608181	9	2D	Heat-treated	15	1	2013	2->14	68	26	3379788	363482	77	307.41	82
RR13001300	20201_8#40	ERR1608276	10	2D	Direct	26	2	2013	2->14	68	24	3379777	363502	76.8	296.74	81.8
RR13001301	20201_8#41	ERR1608277	10	2D	Direct	26	2	2013	2->14	68	26	3378518	363479	76.7	280.81	81.8
RR13001302	20201_8#42	ERR1608278	10	2D	Untreated	26	2	2013	2->14	68	20	3377588	762373	76.5	256.34	81.6
RR13001303	20201_8#43	ERR1608279	10	2D	Untreated	26	2	2013	2->14	68	22	3380111	640497	76.8	259.77	81.6
RR13001304	20201_8#44	ERR1608280	10	2D	Heat-treated	26	2	2013	2->14	68	18	3378424	762330	76.5	267.38	81.7
RR13001305	20201_8#45	ERR1608281	10	2D	Heat-treated	26	2	2013	2->14	68	21	3381182	363482	76.6	298.98	82
RR13001306	20201_8#46	ERR1608282	10	2D	Acid-treated	26	2	2013	2->14	68	29	3380240	363470	76.8	293.27	81.8
RR13001307	20201_8#47	ERR1608283	10	2D	Acid-treated	26	2	2013	2->14	68	27	3377440	363484	76.7	295.29	81.8
RR13000173	20201_7#38	ERR1608184	11	2E	Untreated	15	1	2013	2->14	87	30	3634251	191610	84	318.39	89.2
RR13000174	20201_7#39	ERR1608185	11	2E	Untreated	15	1	2013	2->14	68	24	3378679	363477	76.9	309.06	82.1
RR13000175	20201_7#40	ERR1608186	11	2E	Untreated	15	1	2013	2->14	68	25	3377679	363468	76.8	288.38	82
RR13000176	20201_7#41	ERR1608187	11	2E	Acid-treated	15	1	2013	2->14	68	23	3379474	639315	76.8	295.75	82
RR13000177	20201_7#42	ERR1608188	11	2E	Acid-treated	15	1	2013	2->14	68	26	3379133	363478	76.8	276.24	81.8
RR13000178	20201_7#43	ERR1608189	11	2E	Acid-treated	15	1	2013	2->14	68	71	3577234	363475	77.2	279.9	82.6
RR13000179	20201_7#44	ERR1608190	11	2E	Acid-treated	15	1	2013	2->14	68	26	3378013	363483	76.8	338.81	82.1
RR13000180	20201_7#45	ERR1608191	11	2E	Acid-treated	15	1	2013	2->14	87	25	3632771	265342	83.8	312.6	89.2
RR13000181	20201_7#46	ERR1608192	11	2E	Heat-treated	15	1	2013	2->14	68	24	3377988	363476	77.1	322.61	82.1
RR13000182	20201_7#47	ERR1608193	11	2E	Heat-treated	15	1	2013	2->14	87	29	3633424	186488	84.8	328.48	89.2
RR13000183	20201_7#48	ERR1608194	11	2E	Heat-treated	15	1	2013	2->14	68	23	3379313	762312	77	305.81	82
RR13000184	20201_7#49	ERR1608195	11	2E	Heat-treated	15	1	2013	2->14	87	28	3633412	264301	84.3	323.19	89.2
RR13000185	20201_7#50	ERR1608196	11	2E	Heat-treated	15	1	2013	2->14	87	30	3633436	188624	84.3	322.01	89.2
RR13001308	20201_8#48	ERR1608284	12	2E	Direct	26	2	2013	2->14	68	27	3379540	363485	76.7	328.61	82
RR13001309	20201_8#49	ERR1608285	12	2E	Untreated	26	2	2013	2->14	68	25	3379267	363481	76.8	259.38	81.6
RR13001310	20201_8#50	ERR1608286	12	2E	Untreated	26	2	2013	2->14	68	20	3379337	363479	76.5	277.95	81.8
RR13001311	20201_8#51	ERR1608287	12	2E	Heat-treated	26	2	2013	2->14	68	25	3379106	363493	76.7	287.5	81.8
RR13001312	20201_8#52	ERR1608288	12	2E	Heat-treated	26	2	2013	2->14	68	22	3379042	363466	76.6	269.61	81.7
RR13001313	20201_8#53	ERR1608289	12	2E	Acid-treated	26	2	2013	2->14	68	26	3379542	363475	76.6	297.83	81.9
RR13001314	20201_8#54	ERR1608290	12	2E	Acid-treated	26	2	2013	2->14	68	23	3380104	363474	76.7	270.02	81.7
RR13000044	20129_6#1	ERR1602985	13	2F	Untreated	15	1	2013	2->14	87	26	3634334	265343	84.3	355.76	89.3
RR13000053	20129_6#10	ERR1602994	13	2F	Heat-treated	15	1	2013	1	27	22	3464499	479040	76.3	316.21	83.5
RR13000054	20129_6#11	ERR1602995	13	2F	Acid-treated	15	1	2013	1	27	18	3463242	382542	75.8	266.52	82.9
RR13000055	20129_6#12	ERR1602996	13	2F	Acid-treated	15	1	2013	2->14	87	28	3635626	281799	84	328.54	89.2
RR13000056	20129_6#13	ERR1602997	13	2F	Acid-treated	15	1	2013	2->14	87	26	3634252	281928	84.7	348.77	89.3
RR13000057	20129_6#14	ERR1602998	13	2F	Acid-treated	15	1	2013	2->14	87	27	3634141	317998	84.4	344.36	89.2
RR13000058	20129_6#15	ERR1602999	13	2F	Acid-treated	15	1	2013	2->14	87	37	3637180	265671	84.3	417.37	89.3
RR13000045	20129_6#2	ERR1602986	13	2F	Untreated	15	1	2013	2->14	87	31	3634791	264303	84.9	345.67	89.2
RR13000046	20129_6#3	ERR1602987	13	2F	Untreated	15	1	2013	2->14	87	32	3635655	264304	84.8	378.2	89.2
RR13000047	20129_6#4	ERR1602988	13	2F	Untreated	15	1	2013	1	27	23	3464858	479039	76	302.1	83.4
RR13000048	20129_6#5	ERR1602989	13	2F	Untreated	15	1	2013	2->14	87	37	3635985	281787	84.9	394.12	89.3
RR13000049	20129_6#6	ERR1602990	13	2F	Heat-treated	15	1	2013	1	27	26	3465243	653805	76.4	320.2	83.4
RR13000050	20129_6#7	ERR1602991	13	2F	Heat-treated	15	1	2013	2->14	87	32	3635563	264331	84.2	336.58	89.2
RR13000051	20129_6#8	ERR1602992	13	2F	Heat-treated	15	1	2013	2->14	87	28	3634518	317902	84.5	331.12	89.2
RR13000052	20129_6#9	ERR1602993	13	2F	Heat-treated	15	1	2013	2->14	87	25	3634698	317942	84.7	303.99	89.2
RR13000059	20129_6#16	ERR1603000	14	2F	Untreated	15	1	2013	2->14	87	27	3633912	281847	84.7	372.49	89.3
RR13000060	20129_6#17	ERR1603001	14	2F	Untreated	15	1	2013	2->14	87	32	3635351	264015	84.3	386.71	89.3
RR13000061	20129_6#18	ERR1603002	14	2F	Untreated	15	1	2013	2->14	87	25	3635286	265408	84.7	336.3	89.2
RR13000062	20129_6#19	ERR1603003	14	2F	Untreated	15	1	2013	1	27	16	3464365	479041	75.8	287.87	83.5
RR13000063	20129_6#20	ERR1603004	14	2F	Untreated	15	1	2013	2->14	87	29	3636407	324426	84.9	357.75	89.3
RR13000064	20129_6#21	ERR1603005	14	2F	Acid-treated	15	1	2013	2->14	87	33	3636136	281901	84.4	368.66	89.2
RR13000065	20129_6#22	ERR1603006	14	2F	Acid-treated	15	1	2013	2->14	87	33	3635394	264313	83.9	366.81	89.3
RR13000066	20129_6#23	ERR1603007	14	2F	Acid-treated	15	1	2013	2->14	87	28	3634127	281791	83.6	326.67	89.2
RR13000067	20129_6#24	ERR1603008	14	2F	Acid-treated	15	1	2013	1	27	26	3466176	479045	76.1	340.47	83.6
RR13000068	20129_6#25	ERR1603009	14	2F	Acid-treated	15	1	2013	1	27	20	3465152	479041	75.9	294.22	83.4
RR13000069	20129_6#26	ERR1603010	14	2F	Heat-treated	15	1	2013	2->14	87	25	3634209	317902	84.3	314.11	89.2
RR13000070	20129_6#27	ERR1603011	14	2F	Heat-treated	15	1	2013	2->14	87	24	3634944	329061	84.1	311.53	89.2
RR13000071	20129_6#28	ERR1603012	14	2F	Heat-treated	15	1	2013	1	27	26	3464608	478552	75.9	336.37	83.7
RR13000072	20129_6#29	ERR1603013	14	2F	Heat-treated	15	1	2013	2->14	87	37	3636885	191608	83.7	392.22	89.3
RR13000073	20129_6#30	ERR1603014	14	2F	Heat-treated	15	1	2013	2->14	87	32	3634764	245751	84.5	375.14	89.3
RR13000084	20129_6#41	ERR1603025	15	2G	Untreated	15	1	2013	1	27	22	3465317	479042	75.9	289.16	83.4
RR13000085	20129_6#42	ERR1603026	16	2G	Untreated	15	1	2013	1	27	26	3464612	281650	76	288.04	83.3
RR13000086	20129_6#43	ERR1603027	16	2G	Acid-treated	15	1	2013	1	27	19	3464062	479037	76	261.08	83.3
RR13000087	20129_6#44	ERR1603028	16	2G	Heat-treated	15	1	2013	1	27	20	3464199	479061	76.1	307.13	83.5
RR13000074	20129_6#31	ERR1603015	17	2G	Untreated	15	1	2013	1	27	22	3462513	479199	76.1	304.37	83.1
RR13000075	20129_6#32	ERR1603016	17	2G	Untreated	15	1	2013	1	27	28	3463943	479035	76.1	309.74	83.4
RR13000077	20129_6#34	ERR1603018	17	2G	Untreated	15	1	2013	1	27	24	3464799	479035	76.1	296.48	83.4
RR13000078	20129_6#35	ERR1603019	17	2G	Acid-treated	15	1	2013	1	27	20	3464607	479037	76	287.83	83.4
RR13000079	20129_6#36	ERR1603020	17	2G	Acid-treated	15	1	2013	1	27	25	3464712	479189	75.9	310.96	83.2
RR13000080	20129_6#37	ERR1603021	17	2G	Acid-treated	15	1	2013	1	27	24	3465997	479041	76.2	306.1	83.4
RR13000081	20129_6#38	ERR1603022	17	2G	Acid-treated	15	1	2013	1	27	27	3467890	479036	75.1	312.26	83.4
RR13000082	20129_6#39	ERR1603023	17	2G	Heat-treated	15	1	2013	1	27	23	3464275	480600	76.2	329.16	83.5
RR13000083	20129_6#40	ERR1603024	17	2G	Heat-treated	15	1	2013	1	27	26	3465073	479060	76.2	315.75	83.4
RR13000090	20129_6#47	ERR1603031	18	2H	Untreated	15	1	2013	1	27	28	3462497	479255	76.1	306.47	83
RR13000091	20129_6#48	ERR1603032	18	2H	Untreated	15	1	2013	1	27	26	3465094	479203	76.1	322.12	83.2
RR13000092	20129_6#49	ERR1603033	18	2H	Untreated	15	1	2013	1	27	23	3465107	479198	76.1	279.28	83
RR13000093	20129_6#50	ERR1603034	18	2H	Untreated	15	1	2013	1	27	19	3464084	479196	76	285.07	83.1
RR13000094	20129_6#51	ERR1603035	18	2H	Untreated	15	1	2013	1	27	21	3464175	479203	76.1	309.16	83.2
RR13000095	20129_6#52	ERR1603036	18	2H	Acid-treated	15	1	2013	1	27	19	3463918	479269	76	286.91	83
RR13000096	20129_6#53	ERR1603037	18	2H	Acid-treated	15	1	2013	1	27	23	3463150	479242	76.1	317.42	83.2
RR13000097	20129_6#54	ERR1603038	18	2H	Acid-treated	15	1	2013	1	27	27	3465497	479240	76.4	307.32	83
RR13000098	20129_6#55	ERR1603039	18	2H	Acid-treated	15	1	2013	1	27	24	3464278	479271	76	329.42	83.3
RR13000099	20129_6#56	ERR1603040	18	2H	Acid-treated	15	1	2013	1	27	22	3463504	479203	76.1	339.79	83.3
RR13000100	20129_6#57	ERR1603041	18	2H	Heat-treated	15	1	2013	1	27	25	3465359	479200	76.1	330.94	83.3
RR13000101	20129_6#58	ERR1603042	18	2H	Heat-treated	15	1	2013	1	27	26	3464611	479198	76	304.32	83.1
RR13000102	20129_6#59	ERR1603043	18	2H	Heat-treated	15	1	2013	1	27	20	3463408	479210	76.1	282.91	83
RR13000103	20129_6#60	ERR1603044	18	2H	Heat-treated	15	1	2013	1	27	19	3464237	479223	76	299.12	83.2
RR13000104	20129_6#61	ERR1603045	18	2H	Heat-treated	15	1	2013	1	27	26	3465159	479198	76.2	314.12	83.1
RR13000088	20129_6#45	ERR1603029	19	2H	Untreated	15	1	2013	1	27	21	3464728	479042	76.1	304.38	83.4
RR13000089	20129_6#46	ERR1603030	19	2H	Heat-treated	15	1	2013	1	27	21	3464667	479041	76.2	307.36	83.4
RR13001321	20201_7#10	ERR1608156	20	2H	Acid-treated	26	2	2013	1	27	27	3463230	479197	76.4	310.47	83.2
RR13001320	20201_7#85	ERR1608231	20	2H	Acid-treated	26	2	2013	1	27	26	3464282	479194	76.4	321.43	83.2
RR13001315	20201_8#55	ERR1608291	20	2H	Direct	26	2	2013	1	27	28	3463813	479200	76.2	305.76	83.1
RR13001316	20201_8#56	ERR1608292	20	2H	Untreated	26	2	2013	1	27	27	3464501	479194	76.2	322.48	83.2
RR13001317	20201_8#57	ERR1608293	20	2H	Untreated	26	2	2013	1	27	29	3465268	479224	76.1	302.72	83.1
RR13001318	20201_8#58	ERR1608294	20	2H	Heat-treated	26	2	2013	1	27	27	3464404	479188	76.1	270.99	82.8
RR13001319	20201_8#59	ERR1608295	20	2H	Heat-treated	26	2	2013	1	27	23	3463686	479198	76.2	286.94	83
RR13000105	20129_6#62	ERR1603046	21	2I	Heat-treated	15	1	2013	2->14	87	26	3633598	281932	84.5	335.48	89.2
RR13000106	20129_6#63	ERR1603047	21	2I	Heat-treated	15	1	2013	2->14	87	28	3633684	281928	85	372.48	89.3
RR13000107	20129_6#64	ERR1603048	21	2I	Heat-treated	15	1	2013	2->14	87	31	3633748	186488	84.7	327.43	89.2
RR13000108	20129_6#65	ERR1603049	21	2I	Heat-treated	15	1	2013	2->14	87	32	3634649	191589	85	356.68	89.2
RR13000109	20129_6#66	ERR1603050	21	2I	Heat-treated	15	1	2013	2->14	87	26	3634215	264910	84.3	327.41	89.2
RR13000111	20129_6#68	ERR1603052	22	2J	Untreated	15	1	2013	1	27	23	3464336	479262	76.1	295.53	83.1
RR13000112	20129_6#69	ERR1603053	22	2J	Untreated	15	1	2013	1	27	21	3464954	479200	75.9	326.45	83.2
RR13000114	20129_6#71	ERR1603055	22	2J	Untreated	15	1	2013	1	27	28	3463978	479199	76.2	367.19	83.4
RR13000115	20129_6#72	ERR1603056	22	2J	Untreated	15	1	2013	1	27	25	3466417	479236	76	314.09	83.2
RR13000116	20129_6#73	ERR1603057	22	2J	Acid-treated	15	1	2013	1	27	23	3465798	546690	76.2	313.68	83.2
RR13000117	20129_6#74	ERR1603058	22	2J	Acid-treated	15	1	2013	1	27	24	3464803	479242	75.7	300.28	83.2
RR13000118	20129_6#75	ERR1603059	22	2J	Acid-treated	15	1	2013	1	27	21	3464570	479266	76	286.37	83.1
RR13000119	20129_6#76	ERR1603060	22	2J	Acid-treated	15	1	2013	1	27	22	3464208	479236	76.1	285.38	83
RR13000120	20129_6#77	ERR1603061	22	2J	Acid-treated	15	1	2013	1	27	26	3465032	479220	76	325.04	83.3
RR13000121	20129_6#78	ERR1603062	22	2J	Heat-treated	15	1	2013	1	27	18	3464195	548877	76	272.51	83
RR13000122	20129_6#79	ERR1603063	22	2J	Heat-treated	15	1	2013	1	27	25	3466298	479189	76.1	353.96	83.3
RR13000110	20129_6#67	ERR1603051	23	2J	Acid-treated	15	1	2013	1	27	22	3464183	479199	75.9	311.68	83.2
RR13001284	20201_8#24	ERR1608260	24	3A	Untreated	25	2	2013	2->14	68	26	3377942	363505	76.8	333.01	82.1
RR13001285	20201_8#25	ERR1608261	24	3A	Untreated	25	2	2013	2->14	68	25	3377804	363476	76.6	272.99	81.8
RR13001286	20201_8#26	ERR1608262	24	3A	Heat-treated	25	2	2013	2->14	68	21	3379437	363468	76.5	253.95	81.6
RR13001287	20201_8#27	ERR1608263	24	3A	Heat-treated	25	2	2013	2->14	68	28	3378968	363478	76.7	286.96	81.8
RR13001288	20201_8#28	ERR1608264	24	3A	Acid-treated	25	2	2013	2->14	68	28	3378642	639258	76.6	321.12	82
RR13001289	20201_8#29	ERR1608265	24	3A	Acid-treated	25	2	2013	2->14	68	25	3379277	363515	76.6	326.55	82.1
RR13001270	20201_8#10	ERR1608246	25	3A	Untreated	25	2	2013	2->14	68	23	3378484	363479	76.6	281.49	81.8
RR13001271	20201_8#11	ERR1608247	25	3A	Untreated	25	2	2013	2->14	68	20	3378932	1126710	76.4	263.75	81.6
RR13001272	20201_8#12	ERR1608248	25	3A	Untreated	25	2	2013	2->14	68	20	3380123	639266	76.5	282.32	81.8
RR13001273	20201_8#13	ERR1608249	25	3A	Untreated	25	2	2013	2->14	68	26	3379415	363480	76.6	319.34	82.1
RR13001274	20201_8#14	ERR1608250	25	3A	Heat-treated	25	2	2013	2->14	68	20	3377792	363482	76.4	273.34	81.7
RR13001275	20201_8#15	ERR1608251	25	3A	Heat-treated	25	2	2013	2->14	68	24	3378017	363489	76.8	339.41	82.1
RR13001276	20201_8#16	ERR1608252	25	3A	Heat-treated	25	2	2013	2->14	68	25	3378293	363478	76.7	356.8	82.2
RR13001277	20201_8#17	ERR1608253	25	3A	Heat-treated	25	2	2013	2->14	68	30	3379992	363509	76.7	318.58	82.1
RR13001278	20201_8#18	ERR1608254	25	3A	Heat-treated	25	2	2013	2->14	68	21	3378458	363477	76.6	289.3	81.9
RR13001279	20201_8#19	ERR1608255	25	3A	Acid-treated	25	2	2013	2->14	68	23	3378536	639268	76.6	303.87	81.9
RR13001280	20201_8#20	ERR1608256	25	3A	Acid-treated	25	2	2013	2->14	68	27	3378961	363488	76.6	298.81	81.9
RR13001281	20201_8#21	ERR1608257	25	3A	Acid-treated	25	2	2013	2->14	68	26	3378603	363515	76.6	336.19	82.1
RR13001282	20201_8#22	ERR1608258	25	3A	Acid-treated	25	2	2013	2->14	68	23	3379388	363494	76.7	299.62	82
RR13001283	20201_8#23	ERR1608259	25	3A	Acid-treated	25	2	2013	2->14	68	25	3380222	363477	76.6	275.13	81.7
RR13001269	20201_8#9	ERR1608245	25	3A	Untreated	25	2	2013	2->14	68	24	3379652	1126750	76.3	244.09	81.5
RR13001294	20201_8#34	ERR1608270	26	3B	Untreated	25	2	2013	2->14	68	18	3379530	829932	76.7	276.09	81.8
RR13001295	20201_8#35	ERR1608271	26	3B	Untreated	25	2	2013	2->14	68	23	3378732	363474	76.7	288.86	81.8
RR13001296	20201_8#36	ERR1608272	26	3B	Heat-treated	25	2	2013	2->14	68	26	3379815	363502	76.7	297.59	81.9
RR13001297	20201_8#37	ERR1608273	26	3B	Heat-treated	25	2	2013	2->14	68	28	3381194	363478	76.6	289.31	81.9
RR13001298	20201_8#38	ERR1608274	26	3B	Acid-treated	25	2	2013	2->14	68	26	3378241	363472	76.6	287.57	81.8
RR13001299	20201_8#39	ERR1608275	26	3B	Acid-treated	25	2	2013	2->14	68	21	3379147	639257	76.6	291.04	81.8
RR13001290	20201_8#30	ERR1608266	27	3B	Heat-treated	25	2	2013	2->14	68	21	3379018	363507	76.7	283.07	81.8
RR13001291	20201_8#31	ERR1608267	27	3B	Heat-treated	25	2	2013	2->14	68	25	3379058	762321	76.8	270.55	81.7
RR13001292	20201_8#32	ERR1608268	27	3B	Acid-treated	25	2	2013	2->14	68	26	3379369	363471	76.8	282.95	81.7
RR13001293	20201_8#33	ERR1608269	27	3B	Acid-treated	25	2	2013	2->14	68	24	3378133	363470	76.7	269.8	81.7
RR13001256	20201_7#86	ERR1608232	28	4A	Untreated	25	2	2013	1	27	28	3464232	479200	76.4	319.3	83.2
RR13001257	20201_7#87	ERR1608233	28	4A	Untreated	25	2	2013	1	27	20	3463261	479194	75.8	280.62	83.1
RR13001258	20201_7#88	ERR1608234	28	4A	Untreated	25	2	2013	1	27	25	3463588	479200	76.3	316.8	83.2
RR13001259	20201_7#89	ERR1608235	28	4A	Untreated	25	2	2013	1	27	33	3464127	479203	76.3	321.37	83.2
RR13001260	20201_7#90	ERR1608236	28	4A	Untreated	25	2	2013	1	27	26	3463304	479083	76.1	283.26	83.3
RR13001261	20201_8#1	ERR1608237	28	4A	Heat-treated	25	2	2013	1	27	26	3463145	479266	76.1	295.36	83
RR13001262	20201_8#2	ERR1608238	28	4A	Heat-treated	25	2	2013	1	27	23	3463623	479198	76.1	255.65	82.7
RR13001263	20201_8#3	ERR1608239	28	4A	Heat-treated	25	2	2013	1	27	27	3464651	479235	76	304.24	83.1
RR13001264	20201_8#4	ERR1608240	28	4A	Acid-treated	25	2	2013	1	27	27	3466219	479195	76	282.97	82.9
RR13001265	20201_8#5	ERR1608241	28	4A	Acid-treated	25	2	2013	1	27	26	3466037	479233	76.1	325.14	83.1
RR13001266	20201_8#6	ERR1608242	28	4A	Acid-treated	25	2	2013	1	27	26	3464020	479246	76.1	284.74	82.9
RR13001267	20201_8#7	ERR1608243	28	4A	Acid-treated	25	2	2013	1	27	28	3464309	479042	76.2	293.77	83.2
RR13001268	20201_8#8	ERR1608244	28	4A	Acid-treated	25	2	2013	1	27	30	3464165	479240	76.1	304.49	83
